# Supplementary material for: Quantitative lipidomic analysis of mouse lung during postnatal development by electrospray ionization tandem mass spectrometry
Source: PLoS One. 2018 Sep 7;13(9):e0203464. doi: 10.1371/journal.pone.0203464 (PMC6128551; doi:10.1371/journal.pone.0203464)
Supplement: S1 File — The list of identified and quantified lipid molecules, experimental protocol, abbreviations and statistics. (XLS) [file pone.0203464.s006.xls]

## Sheet: Protocol
File Name	mg wet weight
sri_11	2			File Name	Type	Std-Reihe	Conc wet weight (mg/µl)	Quantity (Batch) mg	V(µl)	V(H2O)
sri_12	2			sri_11	Analyte		0.05	2	40	760
sri_13	2			sri_12	Analyte		0.05	2	40	760
sri_14	2			sri_13	Analyte		0.05	2	40	760
sri_15	2			sri_14	Analyte		0.05	2	40	760
sri_16	2			sri_15	Analyte		0.05	2	40	760
sri_17	2			sri_16	Analyte		0.05	2	40	760
sri_18	2			sri_17	Analyte		0.05	2	40	760
sri_19	2			sri_18	Analyte		0.05	2	40	760
				sri_19	Analyte		0.05	2	40	760

## Sheet: Abbreviations
Abbreviations
Abb.	Lipid Class
PC	Phosphatidylcholine
SM	Sphingomyelin
DihSPM	Dihydrosphingomyelin
PE	Phosphatidylethanolamine
PE P	PE based plasmalogen
PS	Phosphatidylserine
PG	Phosphatidylglycerol
PI	Phosphatidylinositol
LPC	Lysophosphatidylcholine		All values are in nmol/mg wet weight, except % values (these are are % mol related to the respective lipid class or sum of analyzed lipids).
Cer	Ceramide
HexCer	Hexosylceramide
CE	Cholesteryl Ester
C	Cholesterol
Explanation for the assignment:
LPC 18:2 Lysophosphatidylcholine with fatty acid containing 18 C-atoms and 2 double bonds
PC 36:4 Phosphatidylcholine with fatty acid moiety containing two fatty acids with 36 C-atoms and 4 double bonds
PC O 36:4 species assignment to alkyl bond containing species, may also be assigned to a species with an odd C-atom number
File Name	Posnatal stage
sri_11	P1_1
sri_12	P1_2
sri_13	P1_3
sri_14	P15_1
sri_15	P15_2
sri_16	P15_3
sri_17	P84_1
sri_18	P84_2
sri_19	P84_3

## Sheet: Total_1
nmol/mg		PC									SM									PE								PE P							PS								PG
File Name	Saturated	Monounsaturated	Polyunsaturated	Sum of unsaturated	Alkyl	Sum			File Name	Saturated	Monounsaturated	Polyunsaturated	Sum of unsaturated	Sum	Dihydro			File Name	Saturated	Monounsaturated	Polyunsaturated	Sum of unsaturate	Sum			File Name	PE P-16:0	PE P-18:1	PE P-18:0	Sum			File Name	Saturated	Monounsaturated	Polyunsaturated	Sum of unsaturated	Sum			File Name	Saturated	Monounsaturated	Polyunsaturated	Sum of unsaturated	Sum			File Name
sri_11	4.92053	6.37855	2.70099	9.07955	0.695822	14.6959			sri_11	0.60324	0.255446	0.0881043	0.343551	0.94679	0.0218619			sri_11	0.00955843	0.342278	1.72024	2.06252	2.07208			sri_11	1.67984	0.412856	0.323607	2.4163			sri_11	0.0120792	0.590063	2.36684	2.9569	2.96898			sri_11	0.246346	0.669231	0.454895	1.12413	1.37047			sri_11
sri_12	5.29487	6.41745	3.34821	9.76566	0.67079	15.7313			sri_12	0.65124	0.266012	0.0957543	0.361766	1.01301	0.0388689			sri_12	0.00869554	0.260391	1.72531	1.9857	1.9944			sri_12	1.67678	0.418792	0.326088	2.42166			sri_12	0.0120285	0.54275	2.34923	2.89198	2.90401			sri_12	0.224532	0.447822	0.355244	0.803066	1.0276			sri_12
sri_13	6.38656	7.9557	3.77198	11.7277	0.853689	18.9679			sri_13	0.757099	0.318003	0.111181	0.429183	1.18628	0.0424479			sri_13	0.00967206	0.304314	1.8694	2.17371	2.18339			sri_13	1.96671	0.477417	0.365327	2.80946			sri_13	0.0125574	0.632956	2.62146	3.25441	3.26697			sri_13	0.30713	0.622508	0.477016	1.09952	1.40665			sri_13
sri_14	6.09048	4.46379	3.75204	8.21583	0.649117	14.9554			sri_14	1.04436	0.322712	0.177715	0.500427	1.54479	0.0655236			sri_14	0.00814744	0.170714	2.00771	2.17842	2.18657			sri_14	3.03654	0.414204	0.420578	3.87132			sri_14	0.0265076	0.709575	4.37714	5.08672	5.11322			sri_14	0.218955	0.327926	0.477743	0.805669	1.02462			sri_14
sri_15	6.33166	4.5885	3.68591	8.27441	0.673085	15.2792			sri_15	1.07682	0.332475	0.188547	0.521022	1.59784	0.0709418			sri_15	0.00849333	0.176362	2.03482	2.21119	2.21968			sri_15	3.01916	0.427163	0.434577	3.8809			sri_15	0.0267983	0.760305	4.60058	5.36088	5.38768			sri_15	0.218148	0.316705	0.479364	0.796069	1.01422			sri_15
sri_16	5.58558	4.07311	3.90725	7.98036	0.600004	14.1659			sri_16	0.936585	0.291882	0.161874	0.453756	1.39034	0.0765742			sri_16	0.00834815	0.167014	2.22631	2.39332	2.40167			sri_16	2.74807	0.39074	0.424391	3.5632			sri_16	0.0255721	0.690623	4.14795	4.83857	4.86414			sri_16	0.247649	0.38154	0.570085	0.951625	1.19927			sri_16
sri_17	7.62813	5.08617	5.00497	10.0911	0.829786	18.5491			sri_17	1.32567	0.466385	0.213511	0.679895	2.00556	0.0827096			sri_17	0.00885268	0.192884	2.35999	2.55287	2.56172			sri_17	2.7898	0.524548	0.581946	3.89629			sri_17	0.0379388	0.862657	4.66423	5.52689	5.56483			sri_17	0.23544	0.415061	0.696281	1.11134	1.34678			sri_17
sri_18	7.57125	5.04238	4.86034	9.90272	0.824702	18.2987			sri_18	1.30654	0.450422	0.20817	0.658592	1.96513	0.0960909			sri_18	0.00863967	0.196216	2.33012	2.52633	2.53497			sri_18	2.76621	0.509025	0.602271	3.8775			sri_18	0.0365052	0.840979	4.4732	5.31418	5.35068			sri_18	0.233037	0.397487	0.702127	1.09961	1.33265			sri_18
sri_19	7.13255	4.66268	4.63808	9.30076	0.795586	17.2289			sri_19	1.22481	0.426414	0.186296	0.612711	1.83752	0.0841281			sri_19	0.00800473	0.178314	2.03987	2.21818	2.22619			sri_19	2.58303	0.489431	0.601555	3.67402			sri_19	0.031925	0.798978	4.30271	5.10169	5.13362			sri_19	0.220297	0.415857	0.646099	1.06196	1.28225			sri_19
[truncated: 59 more columns]

## Sheet: Total_2
nmol/mg			Cholesterol and CE																						Cer																SM
File Name	Cholesterol	CE 14:0	CE 15:0	CE 16:1	CE 16:0	CE 18:3	CE 18:2	CE 18:1	CE 18:0	CE 20:5	CE 20:4	CE 20:3	CE 20:2	CE 20:1	CE 20:0	CE 22:6	CE 22:5	CE 22:4	CE 22:1			File Name	Cer d18:1/16:0	Cer d18:1/18:0	Cer d18:1/20:0	Cer d18:1/22:0	Cer d18:1/23:0	Cer d18:1/24:1	Cer d18:1/24:0	HexCer d18:1/16:0	HexCer d18:1/24:1			File Name	SM 32:1	SM 33:1	SM 34:2	SM 34:1	SM 36:2	SM 36:1	SM 38:2	SM 38:1	SM 40:3	SM 40:2	SM 40:1	SM 42:4	SM 42:3	SM 42:2	SM 42:1
sri_11	7.34329	0.00563903	0.00106525	0.0286334	0.0361077	0.00308168	0.0298436	0.106214	0.0168544	0.00122363	0.0237737	0.00305951	0.000929404	0.00210906	0.017789	0.0106849	0.00171691	0.00149413	0.00080732			sri_11	0.0396158	0.00742288	0.00450379	0.0126752	0.00207624	0.0533774	0.0247885	0.0201494	0.0163451			sri_11	0.00500581	0.00316648	0.0373115	0.410448	0.0159164	0.0479487	0.00702556	0.0142918	0.0116381	0.0452517	0.0455978	0.00597428	0.070492	0.137818	0.0475894
sri_12	7.50481	0.00362589	0.00175066	0.0243404	0.0285987	0.00341417	0.0276107	0.0828973	0.0108969	0.00150066	0.034467	0.00322994	0.000935427	0.00159617	0.0166645	0.0104502	0.00167434	0.00167609	0.000419934			sri_12	0.04568	0.00832288	0.00591223	0.0175223	0.00230655	0.0612014	0.0257614	0.0239925	0.0189048			sri_12	0.00469604	0.00329854	0.0426409	0.453914	0.0193429	0.0547081	0.00659372	0.0122794	0.00982327	0.045141	0.0488388	0.008814	0.077117	0.139561	0.0499819
sri_13	8.85282	0.00513201	0.00130615	0.022625	0.0318534	0.00347692	0.0280644	0.0909843	0.0123074	0.00134835	0.0289583	0.00363329	0.00115613	0.00243182	0.0174794	0.0119589	0.00195878	0.00266233	0.00101187			sri_13	0.0570343	0.0100259	0.00634608	0.0173536	0.00228796	0.0703547	0.030593	0.0235238	0.0210307			sri_13	0.00594713	0.00399144	0.0464098	0.51542	0.021964	0.0611463	0.0078887	0.0197766	0.012294	0.0519687	0.0609807	0.0090459	0.0898408	0.1742	0.0605043
sri_14	13.2474	0.0191147	0.00235209	0.0191741	0.104314	0.00528368	0.069198	0.0847915	0.014323	0.00269376	0.0717945	0.014076	0.00439434	0.00321751	0.0172959	0.0217964	0.006639	0.0100111	0.00142293			sri_14	0.0599113	0.0117106	0.00757954	0.0159356	0.00464502	0.0668082	0.0341224	0.0189692	0.0102941			sri_14	0.0149215	0.00802739	0.0495112	0.73266	0.0219081	0.0940318	0.0079596	0.0330291	0.00591572	0.0296842	0.0609017	0.0192316	0.152568	0.203035	0.0682463
sri_15	13.816	0.0200439	0.00176544	0.0191754	0.106473	0.00477439	0.0668795	0.0768992	0.0132083	0.00283855	0.0730189	0.0161315	0.00495488	0.00332792	0.013563	0.0232615	0.00611072	0.0102029	0.00100962			sri_15	0.054526	0.0099505	0.00717137	0.0142356	0.00533225	0.0573652	0.0324258	0.0178138	0.0112211			sri_15	0.0160848	0.0079702	0.0517689	0.761834	0.023192	0.0972157	0.00843743	0.0297181	0.00822023	0.0285409	0.0604578	0.0221211	0.158206	0.209199	0.0693307
sri_16	12.4261	0.0222675	0.0024296	0.0176815	0.106977	0.00391552	0.0568119	0.0737862	0.0109934	0.00220652	0.0651301	0.0130181	0.00440967	0.00307028	0.00960093	0.0177453	0.00512037	0.00882018	0.00142654			sri_16	0.0606669	0.0111825	0.00841693	0.0154949	0.00493938	0.0592655	0.0313732	0.0164363	0.010006			sri_16	0.0136191	0.00736522	0.0441161	0.652544	0.0203767	0.085281	0.00818165	0.0264367	0.00638429	0.0269114	0.0578409	0.0208024	0.134687	0.182558	0.063719
sri_17	13.1131	0.0020064	0.00163824	0.0091888	0.0325748	0.00468321	0.0850029	0.0426747	0.00870409	0.00235587	0.0742354	0.00727677	0.00147365	0.00188995	0.0158665	0.014118	0.00185951	0.00306704	0.000597167			sri_17	0.0483798	0.00792727	0.00802348	0.0180174	0.00699123	0.0600263	0.0506716	0.0143138	0.00990839			sri_17	0.00310901	0.00880195	0.0348824	0.859748	0.0188605	0.111275	0.0121097	0.0509975	0.00730456	0.0452865	0.113066	0.0173424	0.188864	0.342235	0.137879
sri_18	13.1356	0.00250774	0.00185727	0.00934613	0.0309794	0.00442807	0.0924071	0.0395922	0.00673425	0.00238054	0.0757661	0.00804503	0.00129107	0.00188904	0.0158478	0.0137197	0.00194425	0.00346451	0.000572097			sri_18	0.0532777	0.00909481	0.0100321	0.0191034	0.00585908	0.0665476	0.0528464	0.0137867	0.00980485			sri_18	0.00320229	0.00871033	0.0354829	0.848081	0.0184404	0.113205	0.0105685	0.0463137	0.00959465	0.0440346	0.110628	0.0183493	0.180226	0.328717	0.138824
sri_19	12.1717	0.00226407	0.00143141	0.0102059	0.029338	0.00438839	0.0901463	0.0403013	0.0061625	0.00238922	0.0838028	0.00537864	0.00140858	0.00110485	0.0170992	0.0153812	0.00148473	0.00241915	0.000598527			sri_19	0.0519662	0.0103458	0.0100455	0.0201706	0.00698177	0.0635758	0.0523076	0.0103112	0.00808389			sri_19	0.00307309	0.010136	0.0298527	0.755366	0.0166335	0.110639	0.0104521	0.0590024	0.00731409	0.0431598	0.108466	0.0162188	0.162764	0.313798	0.140761
